# Supplementary material for: Pharmacists’ Work Experiences and Career Dynamics in Saudi Arabia: A Cross-Sector Study
Source: Pharmacy (Basel). 2026 Jan 27;14(1):18. doi: 10.3390/pharmacy14010018 (PMC12922034; doi:10.3390/pharmacy14010018)
Supplement: Supplementary file 1 [file pharmacy-14-00018-s001.zip]

Archive with 1 entries (1 files):
- pharmacy-3986129-supplementary.pdf
